# Supplementary material for: Antibiotic Resistance Genes in Antibiotic-Free Chicken Farms
Source: Antibiotics (Basel). 2020 Mar 13;9(3):120. doi: 10.3390/antibiotics9030120 (PMC7148458; doi:10.3390/antibiotics9030120)
Supplement: Supplementary file 1 [file antibiotics-09-00120-s001.zip]

Archive with 4 entries (4 files):
- Table S1_primers(296).xlsx
- __MACOSX/._Table S1_primers(296).xlsx
- Table S2_primers(50).xlsx
- __MACOSX/._Table S2_primers(50).xlsx
