# Supplementary material for: Antibiotic Resistance Genes in Antibiotic-Free Chicken Farms
Source: Antibiotics (Basel). 2020 Mar 13;9(3):120. doi: 10.3390/antibiotics9030120 (PMC7148458; doi:10.3390/antibiotics9030120)
Supplement: Supplementary file 1 [file antibiotics-09-00120-s001.zip › Table S2_primers(50).xlsx]

## Sheet: primer_confirm
Assay	Forward Primer	Reverse Primer	Class
16S rRNA	GGGTTGCGCTCGTTGC	ATGGYTGTCGTCAGCTCGTG	16S rRNA
aac(6')-Ib-01	GTTTGAGAGGCAAGGTACCGTAA	GAATGCCTGGCGTGTTTGA	Aminoglycoside
aacC2	ACGGCATTCTCGATTGCTTT	CCGAGCTTCACGTAAGCATTT	Aminoglycoside
aacC4	CGGCGTGGGACACGAT	AGGGAACCTTTGCCATCAACT	Aminoglycoside
aadA-01	GTTGTGCACGACGACATCATT	GGCTCGAAGATACCTGCAAGAA	Aminoglycoside
aadA2-03	CAATGACATTCTTGCGGGTATC	GACCTACCAAGGCAACGCTATG	Aminoglycoside
aadD	CCGACAACATTTCTACCATCCTT	ACCGAAGCGCTCGTCGTATA	Aminoglycoside
aphA1	TGAACAAGTCTGGAAAGAAATGCA	CCTATTAATTTCCCCTCGTCAAAAA	Aminoglycoside
aphA3-01	AAAAGCCCGAAGAGGAACTTG	CATCTTTCACAAAGATGTTGCTGTCT	Aminoglycoside
aphA3-02	CGGAATTGAAAAAACTGATCGAA	ATACCGGCTGTCCGTCATTT	Aminoglycoside
strB	GCTCGGTCGTGAGAACAATCT	CAATTTCGGTCGCCTGGTAGT	Aminoglycoside
aadE	TACCTTATTGCCCTTGGAAGAGTTA	GGAACTATGTCCCTTTTAATTCTACAATCT	Aminoglycoside
blaOXA1_blaOXA30	CGGATGGTTTGAAGGGTTTATTAT	TCTTGGCTTTTATGCTTGATGTTAA	Beta_lactamase
blaSHV-01	TCCCATGATGAGCACCTTTAAA	TTCGTCACCGGCATCCA	Beta_lactamase
blaTEM	AGCATCTTACGGATGGCATGA	TCCTCCGATCGTTGTCAGAAGT	Beta_lactamase
cfxA	TCATTCCTCGTTCAAGTTTTCAGA	TGCAGCACCAAGAGGAGATGT	Beta_lactamase
cphA	GCGAGCTGCACAAGCTGAT	CGGCCCAGTCGCTCTTC	Beta_lactamase
blaCMY	CCGCGGCGAAATTAAGC	GCCACTGTTTGCCTGTCAGTT	Beta_lactamase
blaCTX-M-04	CTTGGCGTTGCGCTGAT	CGTTCATCGGCACGGTAGA	Beta_lactamase
cfiA	GCAGCGTTGCTGGACACA	GTTCGGGATAAACGTGGTGACT	Beta_lactamase
cmlA1-01	TAGGAAGCATCGGAACGTTGAT	CAGACCGAGCACGACTGTTG	FC
cmx(A)	GCGATCGCCATCCTCTGT	TCGACACGGAGCCTTGGT	FC
floR-01	ATTGTCTTCACGGTGTCCGTTA	CCGCGATGTCGTCGAACT	FC
qnrA	AGGATTTCTCACGCCAGGATT	CCGCTTTCAATGAAACTGCAA	FC
qnrB	GCGACGTTCAGTGGTTCAGA	GCTGCTCGCCAGTCGAA	FC
intl1	GCCTTGATGTTACCCGAGAG	GATCGGTCGAATGCGTGT	MGE
IS613	AGGTTCGGACTCAATGCAACA	TTCAGCACATACCGCCTTGAT	MGE
tnp614	GGAAATCAACGGCATCCAGTT	CATCCATGCGCTTTTGTCTCT	MGE
ermB	TAAAGGGCATTTAACGACGAAACT	TTTATACCTCTGTTTGTTAGGGAATTGAA	MLSB
mefA	CCGTAGCATTGGAACAGCTTTT	AAACGGAGTATAAGAGTGCTGCAA	MLSB
msrA	CTGCTAACACAAGTACGATTCCAAAT	TCAAGTAAAGTTGTCTTACCTACACCATT	MLSB
ermF	CAGCTTTGGTTGAACATTTACGAA	AAATTCCTAAAATCACAACCGACAA	MLSB
lnuB-01	TGAACATAATCCCCTCGTTTAAAGAT	TAATTGCCCTGTTTCATCGTAAATAA	MLSB
mphC	CGTTTGAAGTACCGAATTGGAAA	GCTGCGGGTTTGCCTGTA	MLSB
qacEdelta1-01	TCGCAACATCCGCATTAAAA	ATGGATTTCAGAACCAGAGAAAGAAA	MGE
sat4	GAATGGGCAAAGCATAAAAACTTG	CCGATTTTGAAACCACAATTATGATA	Streptothricin
sul2	TCATCTGCCAAACTCGTCGTTA	GTCAAAGAACGCCGCAATGT	Sulfonamide
sul1-01	CAGCGCTATGCGCTCAAG	ATCCCGCTGCGCTGAGT	Sulfonamide
tetG-02	CATCAGCGCCGGTCTTATG	CCCCATGTAGCCGAACCA	Tetracycline
tetL-02	ATGGTTGTAGTTGCGCGCTATAT	ATCGCTGGACCGACTCCTT	Tetracycline
tetM-01	CATCATAGACACGCCAGGACATAT	CGCCATCTTTTGCAGAAATCA	Tetracycline
tetO-01	ATGTGGATACTACAACGCATGAGATT	TGCCTCCACATGATATTTTTCCT	Tetracycline
tetQ	CGCCTCAGAAGTAAGTTCATACACTAAG	TCGTTCATGCGGATATTATCAGAAT	Tetracycline
tetW	ATGAACATTCCCACCGTTATCTTT	ATATCGGCGGAGAGCTTATCC	Tetracycline
tetX	AAATTTGTTACCGACACGGAAGTT	CATAGCTGAAAAAATCCAGGACAGTT	Tetracycline
tetK	CAGCAGTCATTGGAAAATTATCTGATTATA	CCTTGTACTAACCTACCAAAAATCAAAATA	Tetracycline
dfrA1-01	GGAATGGCCCTGATATTCCA	AGTCTTGCGTCCAACCAACAG	Trimethoprim
dfrA12	CCTCTACCGAACCGTCACACA	GCGACAGCGTTGAAACAACTAC	Trimethoprim
vatE	GACCGTCCTACCAGGCGTAA	TTGGATTGCCACCGACAATT	Virginiamycin
vgbB-01	CAGCCGGATTCTGGTCCTT	TACGATCTCCATTCAATTGGGTAAA	Virginiamycin
